# Supplementary material for: Development of a Glucose Sensor Based on Glucose Dehydrogenase Using Polydopamine-Functionalized Nanotubes
Source: Membranes (Basel). 2021 May 24;11(6):384. doi: 10.3390/membranes11060384 (PMC8225004; doi:10.3390/membranes11060384)
Supplement: Supplementary file 1 [file membranes-11-00384-s001.zip]

Archive with 1 entries (1 files):
- membranes-1209818-supplementary.pdf
